# Supplementary material for: Can Adhering to Clinical Communication Guidelines Promote Trust, Liking and Respect for General Practitioners and Willingness to Discuss Depression? A Theory-Based Test
Source: Behav Sci (Basel). 2026 Apr 28;16(5):668. doi: 10.3390/bs16050668 (PMC13203584; doi:10.3390/bs16050668)
Supplement: Supplementary file 1 [file behavsci-16-00668-s001.zip]

Archive with 1 entries (1 files):
- behavsci-4238623-supplementary.pdf
